# Supplementary material for: Identification and molecular evolution of the GLX genes in 21 plant species: a focus on the Gossypium hirsutum
Source: BMC Genomics. 2023 Aug 22;24:474. doi: 10.1186/s12864-023-09524-w (PMC10464159; doi:10.1186/s12864-023-09524-w)
Supplement: Supplementary file 7 — Additional file: Table S2. GLX gene IDs in 21 plant species [file 12864_2023_9524_MOESM7_ESM.xlsx]

## Sheet: GLXI
Table S2. GLX gene IDs in 21 plant species.
Lineage	Latin name	Shorthand	Number of GLX genes	Protein id
Green algae	Ostreococcus lucimarinus	O. lucimarinus	4	27002
				45212
				14348
				35741
	Volvox carteri	V. carteri	4	Vocar.0009s0073.1.p
				Vocar.0029s0123.1.p
				Vocar.0007s0196.1.p
				Vocar.0018s0180.1.p
Charophytes	Klebsormidium nitens	K. nitens	13	GAQ83142.1
				GAQ77880.1
				GAQ78010.1
				GAQ80104.1
				GAQ82129.1
				GAQ83321.1
				GAQ83415.1
				GAQ84941.1
				GAQ85263.1
				GAQ85908.1
				GAQ88223.1
				GAQ88906.1
				GAQ89338.1
	Mesotaenium endlicherianum	M. endlicherianum	6	ME000184S02178
				ME000081S09780
				ME000328S05632
				ME000151S01376
				ME000052S08149
				ME000022S03604
	Chara braunii	C. braunii	6	g48006
				g23810
				g83798
				g3298
				g8002
				g51941
Bryophytes	Physcomitrium patens	P. patens	23	Pp3c1_34670V3.1.p
				Pp3c10_11200V3.1.p
				Pp3c10_14120V3.1.p
				Pp3c10_20820V3.1.p
				Pp3c12_12500V3.1.p
				Pp3c13_5750V3.1.p
				Pp3c14_6610V3.1.p
				Pp3c16_11570V3.1.p
				Pp3c19_1590V3.1.p
				Pp3c2_12430V3.1.p
				Pp3c20_4670V3.2.p
				Pp3c23_10670V3.1.p
				Pp3c24_16550V3.1.p
				Pp3c27_3630V3.1.p
				Pp3c3_33270V3.1.p
				Pp3c4_10740V3.1.p
				Pp3c5_3180V3.1.p
				Pp3c8_15470V3.1.p
				Pp3s32_620V3.1.p
				Pp3s34_388V3.1.p
				Pp3s34_420V3.1.p
				Pp3s34_660V3.1.p
				Pp3s46_330V3.1.p
Lycophytes	Selaginella moellendorffii	S. moellendorffii	10	402441
				270490
				94230
				177122
				82216
				17835
				439738
				230578
				76976
				182342
Pteridophytes	Azolla filiculoides	A. filiculoides	10	Azfi_s0167.g054471
				Azfi_s0678.g081845
				Azfi_s0003.g007618
				Azfi_s0007.g010923
				Azfi_s2113.g109448
				Azfi_s0105.g044997
				Azfi_s0065.g035831
				Azfi_s0463.g072333
				Azfi_s0019.g015123
				Azfi_s0037.g026018
Gymnosperms	Gnetum montanum	G. montanum	15	TnS000296435t01
				TnS000156387t06
				TnS000715591t03
				TnS000156791t23
				TnS000508269t02
				TnS000716791t03
				TnS000156791t19
				TnS000958231t02
				TnS000120933t07
				TnS000857363t02
				TnS000913113t01
				TnS000850343t01
				TnS000857363t03
				TnS000156791t22
				TnS000156791t17
Basal Angiosperms	Nymphaea colorata	N. colorata	8	GWHPAAYW002301
				GWHPAAYW001911
				GWHPAAYW018161
				GWHPAAYW027674
				GWHPAAYW002401
				GWHPAAYW001439
				GWHPAAYW018890
				GWHPAAYW012833
Monocots	Brachypodium distachyon	B. distachyon	12	Bradi2g31810.1.p
				Bradi3g10330.1.p
				Bradi3g14960.1.p
				Bradi5g03830.1.p
				Bradi2g33500.1.p
				Bradi2g04570.1.p
				Bradi2g34250.1.p
				Bradi1g66460.1.p
				Bradi1g13190.1.p
				Bradi1g19200.1.p
				Bradi3g05060.1.p
				Bradi3g39230.1.p
	Sorghum bicolor	S. bicolor	13	Sobic.001G147300.1.p
				Sobic.001G418500.1.p
				Sobic.002G401400.1.p
				Sobic.003G049700.1.p
				Sobic.004G053700.1.p
				Sobic.004G127600.1.p
				Sobic.006G029800.1.p
				Sobic.006G162100.1.p
				Sobic.007G069000.1.p
				Sobic.007G069200.1.p
				Sobic.008G188600.1.p
				Sobic.009G063301.1.p
				Sobic.009G085200.1.p
	Setaria italica	S. italica	13	Seita.1G075300.1.p
				Seita.1G125900.1.p
				Seita.2G416400.1.p
				Seita.3G081100.1.p
				Seita.3G102500.1.p
				Seita.3G108700.1.p
				Seita.5G122500.1.p
				Seita.6G036000.1.p
				Seita.6G036100.1.p
				Seita.7G030600.1.p
				Seita.7G183100.1.p
				Seita.9G149600.1.p
				Seita.9G451400.1.p
	Ananas comosus	A. comosus	10	Aco004429.1
				Aco014843.1
				Aco008873.1
				Aco009889.1
				Aco005189.1
				Aco008380.1
				Aco005805.1
				Aco014558.1
				Aco015770.1
				Aco009748.1
	Zostera marina	Z. marina	7	Zosma162g00040.1
				Zosma38g01150.1
				Zosma530g00040.1
				Zosma7g00450.1
				Zosma259g00010.1
				Zosma292g00250.1
				Zosma38g01320.1
Basal Eudicots	Aquilegia coerulea	A. coerulea	13	Aqcoe1G133000.1.p
				Aqcoe1G209500.1.p
				Aqcoe1G209600.1.p
				Aqcoe1G230500.1.p
				Aqcoe1G466000.1.p
				Aqcoe2G023300.1.p
				Aqcoe3G058800.1.p
				Aqcoe4G202600.1.p
				Aqcoe5G054300.1.p
				Aqcoe6G248900.1.p
				Aqcoe7G162800.1.p
				Aqcoe7G391000.1.p
				Aqcoe7G423100.1.p
Core Eudicots	Eucalyptus grandis	E. grandis	21	Eucgr.B02382.1.p
				Eucgr.C00588.1.p
				Eucgr.C01137.1.p
				Eucgr.C03409.1.p
				Eucgr.C03791.1.p
				Eucgr.C04184.1.p
				Eucgr.C04185.1.p
				Eucgr.D01335.1.p
				Eucgr.D01336.1.p
				Eucgr.F00747.1.p
				Eucgr.F00748.1.p
				Eucgr.F00749.1.p
				Eucgr.F02538.1.p
				Eucgr.G00342.1.p
				Eucgr.G03282.1.p
				Eucgr.H03458.1.p
				Eucgr.H03460.1.p
				Eucgr.J02400.1.p
				Eucgr.J03055.1.p
				Eucgr.L01448.1.p
				Eucgr.L03428.1.p
	Populus trichocarpa	P. trichocarpa	16	Potri.001G171600.1.p
				Potri.001G237500.1.p
				Potri.002G057400.1.p
				Potri.003G009000.2.p
				Potri.003G062400.1.p
				Potri.004G013200.2.p
				Potri.004G223300.1.p
				Potri.005G117000.1.p
				Potri.006G160600.2.p
				Potri.007G015100.1.p
				Potri.007G129200.1.p
				Potri.009G007200.4.p
				Potri.009G055500.1.p
				Potri.018G042100.1.p
				Potri.018G056200.2.p
				Potri.018G084800.1.p
	Arabidopsis thaliana	A. thaliana	9	AT1G07645.1
				AT1G08110.1
				AT1G11840.1
				AT1G15380.1
				AT1G67280.1
				AT1G80160.1
				AT2G28420.1
				AT2G32090.1
				AT5G57040.1
	Theobroma cacao	T. cacao	15	XP_007012108.1
				XP_017983488.1
				XP_007026103.2
				XP_017980748.1
				XP_007016854.1
				XP_017984012.1
				XP_017975261.1
				XP_007023869.1
				XP_017984307.1
				XP_007041249.1
				XP_017975127.1
				XP_007013389.1
				XP_007012758.2
				XP_007016472.1
				XP_007034770.1
	cotton	G. hirsutum	43	GH_D08G2754.1
				GH_A08G2759.1
				GH_A06G0703.1
				GH_A06G1016.1
				GH_A06G1733.1
				GH_D06G1759.1
				GH_A06G2339.1
				GH_D06G1031.1
				GH_D06G0683.1
				GH_A05G0255.1
				GH_D05G0260.1
				GH_D06G2374.1
				GH_D13G2600.1
				GH_A13G2608.1
				GH_D03G1576.1
				GH_A03G0399.1
				GH_D03G1575.1
				GH_D03G1574.1
				GH_A03G0398.1
				GH_D10G0820.1
				GH_D12G1160.1
				GH_A03G2412.1
				GH_A12G1164.1
				GH_D06G0778.1
				GH_A06G0803.1
				GH_D02G2575.1
				GH_D10G0979.1
				GH_A10G0756.1
				GH_A10G0977.1
				GH_A04G0575.1
				GH_A12G0608.1
				GH_A02G1275.1
				GH_D12G0628.1
				GH_A07G1420.1
				GH_D13G1695.1
				GH_A08G2097.1
				GH_A05G0176.1
				GH_D05G0180.1
				GH_A02G1959.1
				GH_D01G0233.1
				GH_A05G0977.1
				GH_A01G0244.1
				GH_D05G0963.1
		G. arboreum	23	Ga08G2850.1
				Ga06G0649.1
				Ga06G1057.1
				Ga06G1815.1
				Ga06G2367.1
				Ga05G0268.1
				Ga13G2815.1
				Ga01G2454.1
				Ga01G2453.1
				Ga01G2435.1
				Ga03G2759.1
				Ga12G1915.1
				Ga06G0766.1
				Ga10G2297.1
				Ga10G2000.1
				Ga14G0585.1
				Ga12G2470.1
				Ga05G0184.1
				Ga02G0108.1
				Ga07G0980.1
				Ga01G0252.1
				Ga05G1025.1
				Ga07G1047.1
		G. raimondii	20	Gorai.002G024200.1
				Gorai.003G011100.1
				Gorai.003G145000.1
				Gorai.003G145100.1
				Gorai.003G145200.1
				Gorai.004G281400.1
				Gorai.005G265100.1
				Gorai.008G064000.1
				Gorai.008G112300.1
				Gorai.009G018900.1
				Gorai.009G026900.1
				Gorai.009G100800.1
				Gorai.010G074500.1
				Gorai.010G084800.1
				Gorai.010G108000.1
				Gorai.010G180800.1
				Gorai.010G252200.1
				Gorai.011G081900.1
				Gorai.011G099500.1
				Gorai.013G269200.1
		G.barbadence	39	GB_D08G2859
				GB_A08G2871
				GB_A06G0737
				GB_A06G1061
				GB_A06G1773
				GB_D06G0715
				GB_D06G1831
				GB_A06G2367
				GB_D06G1071
				GB_D06G2466
				GB_A05G0257
				GB_D05G0263
				GB_D13G2695
				GB_A13G2760
				GB_D03G1604
				GB_A03G0386
				GB_D03G1602
				GB_A03G0385
				GB_D03G1603
				GB_A03G0384
				GB_D10G0806
				GB_A03G2496
				GB_D12G1202
				GB_A12G1220
				GB_D06G0822
				GB_A06G0836
				GB_A10G0777
				GB_D02G2627
				GB_D10G0967
				GB_A10G1016
				GB_A12G0632
				GB_D12G0625
				GB_A02G1293
				GB_A05G0174
				GB_D05G0183
				GB_D03G0102
				GB_A02G1982
				GB_A05G0985
				GB_D05G0961

## Sheet: GLXII
Table S2. GLX gene IDs in 21 plant species.
Lineage	Latin name	Shorthand	Number of GLX genes	Protein id
Green algae	Ostreococcus lucimarinus	O. lucimarinus	8	10245
				33504
				6889
				38033
				2719
				12268
				14137
				119390
	Volvox carteri	V. carteri	8	Vocar.0001s1067.1.p
				Vocar.0006s0263.1.p
				Vocar.0016s0095.1.p
				Vocar.0012s0294.1.p
				Vocar.0016s0131.1.p
				Vocar.0018s0097.1.p
				Vocar.0012s0301.1.p
				Vocar.0012s0301.2.p
Charophytes	Klebsormidium nitens	K. nitens	15	GAQ84328.1
				GAQ92721.1
				GAQ86072.1
				GAQ88755.1
				GAQ80081.1
				GAQ82659.1
				GAQ80874.1
				GAQ91429.1
				GAQ81201.1
				GAQ82521.1
				GAQ91347.1
				GAQ90662.1
				GAQ82807.1
				GAQ88104.1
				GAQ89021.1
	Mesotaenium endlicherianum	M. endlicherianum	5	ME000176S02013
				ME000079S09741
				ME000070S09211
				ME000314S05162
				ME000176S02016
	Chara braunii	C. braunii	13	g31441
				g51006
				g12605
				g162
				g4823
				g16830
				g20441
				g36949
				g8131
				g52354
				g4749
				g26343
				g16093
Bryophytes	Physcomitrium patens	P. patens	17	Pp3c12_18890V3.1.p
				Pp3c14_7190V3.1.p
				Pp3c15_10210V3.1.p
				Pp3c15_25940V3.1.p
				Pp3c20_9790V3.1.p
				Pp3c3_24780V3.1.p
				Pp3c3_9810V3.1.p
				Pp3c5_16690V3.1.p
				Pp3c5_23920V3.1.p
				Pp3c6_3520V3.1.p
				Pp3c8_15440V3.1.p
				Pp3c9_13000V3.1.p
				Pp3s34_330V3.1.p
				Pp3s42_180V3.1.p
				Pp3s58_340V3.1.p
				Pp3s70_110V3.1.p
				Pp3s92_60V3.1.p
Lycophytes	Selaginella moellendorffii	S. moellendorffii	12	164521
				234671
				234972
				52099
				56114
				76878
				149526
				444701
				102611
				77777
				76733
				404484
Pteridophytes	Azolla filiculoides	A. filiculoides	10	Azfi_s0117.g046570
				Azfi_s1419.g102851
				Azfi_s0708.g082861
				Azfi_s0013.g013221
				Azfi_s0003.g007901
				Azfi_s0392.g067768
				Azfi_s0137.g051052
				Azfi_s1172.g098792
				Azfi_s1239.g100217
				Azfi_s0170.g055629
Gymnosperms	Gnetum montanum	G. montanum	11	TnS000319463t06
				TnS000097109t29
				TnS000266583t19
				TnS000021337t04
				TnS001013129t03
				TnS000233075t04
				TnS000799569t01
				TnS000254749t03
				TnS000215639t03
				TnS000337427t01
				TnS000104561t01
Basal Angiosperms	Nymphaea colorata	N. colorata	9	GWHPAAYW008035
				GWHPAAYW006409
				GWHPAAYW006408
				GWHPAAYW025935
				GWHPAAYW012553
				GWHPAAYW014389
				GWHPAAYW014294
				GWHPAAYW027265
				GWHPAAYW011390
Monocots	Brachypodium distachyon	B. distachyon	7	Bradi1g01140.1.p
				Bradi1g01200.1.p
				Bradi2g46040.1.p
				Bradi3g45230.1.p
				Bradi4g28860.1.p
				Bradi4g29760.2.p
				Bradi4g35270.1.p
	Sorghum bicolor	S. bicolor	8	Sobic.001G008500.1.p
				Sobic.001G383100.1.p
				Sobic.002G181700.2.p
				Sobic.002G264400.2.p
				Sobic.003G222000.1.p
				Sobic.003G249900.1.p
				Sobic.004G070200.1.p
				Sobic.004G356100.1.p
	Setaria italica	S. italica	9	Seita.9G007100.1.p
				Seita.2G274400.1.p
				Seita.1G376900.1.p
				Seita.5G262900.1.p
				Seita.9G415100.1.p
				Seita.2G186500.1.p
				Seita.1G185600.1.p
				Seita.2G198300.1.p
				Seita.2G198200.1.p
	Ananas comosus	A. comosus	9	Aco027573.1
				Aco001029.1
				Aco006229.1
				Aco011159.1
				Aco011421.1
				Aco018575.1
				Aco011390.1
				Aco022988.1
				Aco010258.1
	Zostera marina	Z. marina	11	Zosma10g00660.1
				Zosma10g00650.1
				Zosma66g00120.1
				Zosma40g00090.1
				Zosma11g00930.1
				Zosma66g00760.1
				Zosma81g00070.1
				Zosma69g00950.1
				Zosma113g00030.1
				Zosma107g00060.1
				Zosma112g00530.1
Basal Eudicots	Aquilegia coerulea	A. coerulea	8	Aqcoe1G192400.1.p
				Aqcoe2G433700.1.p
				Aqcoe3G192900.1.p
				Aqcoe3G277000.1.p
				Aqcoe3G387200.1.p
				Aqcoe7G034000.1.p
				Aqcoe7G122700.1.p
				Aqcoe7G424800.1.p
Core Eudicots	Eucalyptus grandis	E. grandis	11	Eucgr.A02020.1.p
				Eucgr.B00129.1.p
				Eucgr.F01401.1.p
				Eucgr.F03136.1.p
				Eucgr.G00400.1.p
				Eucgr.G00401.1.p
				Eucgr.G00404.1.p
				Eucgr.G02104.1.p
				Eucgr.J00841.1.p
				Eucgr.J00842.1.p
				Eucgr.L01848.1.p
	Populus trichocarpa	P. trichocarpa	13	Potri.001G380100.1.p
				Potri.003G036800.1.p
				Potri.003G040200.1.p
				Potri.005G204800.2.p
				Potri.007G131300.1.p
				Potri.010G106200.1.p
				Potri.010G169900.1.p
				Potri.012G095800.1.p
				Potri.015G093600.1.p
				Potri.017G026500.1.p
				Potri.017G076000.1.p
				Potri.019G062600.1.p
				Potri.T099600.2.p
	Arabidopsis thaliana	A. thaliana	12	AT1G06130.1
				AT1G25375.1
				AT1G53580.1
				AT1G61010.1
				AT2G01730.1
				AT2G31350.1
				AT2G43430.1
				AT3G10850.1
				AT3G13800.1
				AT4G33540.1
				AT5G23880.1
				AT5G63420.1
	Theobroma cacao	T. cacao	16	XP_007009206.2
				XP_007011400.2
				XP_007022108.2
				XP_007024495.2
				XP_007033888.1
				XP_007037950.2
				XP_007038718.2
				XP_007042279.1
				XP_007045271.2
				XP_007048976.1
				XP_007048978.1
				XP_017970900.1
				XP_017979502.1
				XP_017979503.1
				XP_017983337.1
				XP_017985205.1
	cotton	G. hirsutum	26	GH_D13G0351.1
				GH_A13G0358.1
				GH_A02G0122.1
				GH_D02G0128.1
				GH_D10G1375.1
				GH_A10G1518.1
				GH_A09G2283.1
				GH_D09G2219.1
				GH_A04G1720.1
				GH_D13G0189.1
				GH_D04G2069.1
				GH_A13G0185.1
				GH_A01G0395.1
				GH_D07G0588.1
				GH_D03G1287.1
				GH_D01G0389.1
				GH_A07G0582.1
				GH_A03G0658.1
				GH_A10G0596.1
				GH_A10G2469.1
				GH_D02G1860.1
				GH_D04G0124.1
				GH_A05G4250.1
				GH_A03G1703.1
				GH_D10G0631.1
				GH_D10G2580.1
		G. arboreum	13	Ga13G0337.1
				Ga03G0128.1
				Ga10G1679.1
				Ga09G2395.1
				Ga14G1750.1
				Ga13G0206.1
				Ga01G0425.1
				Ga07G0614.1
				Ga01G2125.1
				Ga10G2459.1
				Ga03G1988.1
				Ga04G2013.1
				Ga10G0251.1
		G. raimondii	13	Gorai.001G059600.1
				Gorai.002G043100.1
				Gorai.003G119600.1
				Gorai.005G015500.1
				Gorai.005G192200.1
				Gorai.006G229600.1
				Gorai.011G064800.1
				Gorai.011G139600.1
				Gorai.011G269300.1
				Gorai.012G013100.1
				Gorai.012G182600.1
				Gorai.013G020800.1
				Gorai.013G039200.1
		G.barbadence	12	GB_D07G0815
				GB_A07G0807
				GB_D01G0536
				GB_A01G0515
				GB_D05G3638
				GB_A04G0439
				GB_A11G1320
				GB_D11G1358
				GB_D13G0397
				GB_A13G0406
				GB_D01G0538
				GB_A01G0517

## Sheet: GLXIII
Table S2. GLX gene IDs in 21 plant species.
Lineage	Latin name	Shorthand	Number of GLX genes	Protein id
Green algae	Ostreococcus lucimarinus	O. lucimarinus	2	44270
				17365
	Volvox carteri	V. carteri	3	Vocar.0001s0450.1.p
				Vocar.0024s0243.1.p
				Vocar.0005s0177.1.p
Charophytes	Klebsormidium nitens	K. nitens	6	GAQ78209.1
				GAQ82894.1
				GAQ80348.1
				GAQ90911.1
				GAQ84169.1
				GAQ90912.1
	Mesotaenium endlicherianum	M. endlicherianum	3	ME000595S08638
				ME000050S08048
				ME000480S07881
	Chara braunii	C. braunii	4	g29737
				g63063
				g63061
				g76520
Bryophytes	Physcomitrium patens	P. patens	7	Pp3c1_25700V3.1.p
				Pp3c10_15130V3.1.p
				Pp3c15_13550V3.1.p
				Pp3c20_17570V3.1.p
				Pp3c8_11120V3.1.p
				Pp3s30_990V3.1.p
				Pp3s32_650V3.1.p
Lycophytes	Selaginella moellendorffii	S. moellendorffii	8	271043
				227351
				91146
				439354
				407075
				438544
				270751
				183226
Pteridophytes	Azolla filiculoides	A. filiculoides	6	Azfi_s0162.g054184
				Azfi_s0215.g058374
				Azfi_s0189.g056841
				Azfi_s0172.g055702
				Azfi_s0558.g076906
				Azfi_s0624.g079790
Gymnosperms	Gnetum montanum	G. montanum	3	TnS000745077t02
				TnS000044525t01
				TnS000516847t02
Basal Angiosperms	Nymphaea colorata	N. colorata	5	GWHPAAYW028420
				GWHPAAYW027771
				GWHPAAYW001302
				GWHPAAYW004086
				GWHPAAYW004084
Monocots	Brachypodium distachyon	B. distachyon	5	Bradi1g38760.1.p
				Bradi2g07040.1.p
				Bradi3g15809.1.p
				Bradi3g38210.1.p
				Bradi5g25750.1.p
	Sorghum bicolor	S. bicolor	6	Sobic.003G017700.2.p
				Sobic.003G017800.1.p
				Sobic.005G168800.1.p
				Sobic.006G261700.1.p
				Sobic.007G155600.1.p
				Sobic.010G155600.1.p
	Setaria italica	S. italica	6	Seita.3G020300.1.p
				Seita.4G169900.1.p
				Seita.5G151900.1.p
				Seita.5G151600.1.p
				Seita.6G180700.1.p
				Seita.8G169200.1.p
	Ananas comosus	A. comosus	3	Aco012991.1
				Aco004362.1
				Aco001327.1
				Zosma33g01250.1
				Zosma153g00190.1
				Zosma25g01270.1
Basal Eudicots	Aquilegia coerulea	A. coerulea	4	Aqcoe3G428900.1.p
				Aqcoe5G044000.1.p
				Aqcoe5G193000.1.p
				Aqcoe6G140000.1.p
Core Eudicots	Eucalyptus grandis	E. grandis	10	Eucgr.C03234.1.p
				Eucgr.D02003.1.p
				Eucgr.E00619.1.p
				Eucgr.F01221.1.p
				Eucgr.F01222.1.p
				Eucgr.F02918.1.p
				Eucgr.G01435.1.p
				Eucgr.H01637.1.p
				Eucgr.J00709.1.p
				Eucgr.K00255.1.p
	Populus trichocarpa	P. trichocarpa	6	Potri.004G076000.1.p
				Potri.004G076200.1.p
				Potri.009G100900.1.p
				Potri.011G111900.1.p
				Potri.T060100.1.p
				Potri.T060200.2.p
	Arabidopsis thaliana	A. thaliana	6	AT1G53280.1
				AT2G38860.1
				AT3G02720.1
				AT3G14990.1
				AT3G54600.1
				AT4G34020.1
	Theobroma cacao	T. cacao	4	XP_007032137.1
				XP_007021699.2
				XP_007050439.2
				XP_007042442.2
	cotton	G. hirsutum	11	GH_D07G0818.1
				GH_A07G0816.1
				GH_D05G3628.1
				GH_A01G0523.1
				GH_D01G0503.1
				GH_A04G0432.1
				GH_A11G1312.1
				GH_D11G1344.1
				GH_D13G0399.1
				GH_A13G0402.1
				GH_D01G0505.1
		G. arboreum	6	Ga07G0871.1
				Ga01G0581.1
				Ga05G3785.1
				Ga11G2721.1
				Ga13G0389.1
				Ga01G0583.1
		G. raimondii	6	Gorai.001G083800.1
				Gorai.002G062100.1
				Gorai.002G062300.1
				Gorai.007G141300.1
				Gorai.009G368600.1
				Gorai.013G044600.1
		G.barbadence	39	GB_D13G0355
				GB_A13G0363
				GB_A02G0118
				GB_D10G1358
				GB_D02G0135
				GB_A10G1604
				GB_A09G2387
				GB_D09G2235
				GB_D13G0182
				GB_A04G1771
				GB_A13G0189
				GB_D04G2157
				GB_A01G0386
				GB_D01G0411
				GB_D07G0584
				GB_A07G0575
				GB_A03G0654
				GB_D03G1307
				GB_A10G0600
				GB_A10G2639
				GB_D10G0624
				GB_D02G1930
				GB_D04G0120
				GB_A03G1774
				GB_D10G2596
				GB_A05G4346
