# Supplementary material for: Identification and molecular evolution of the GLX genes in 21 plant species: a focus on the Gossypium hirsutum
Source: BMC Genomics. 2023 Aug 22;24:474. doi: 10.1186/s12864-023-09524-w (PMC10464159; doi:10.1186/s12864-023-09524-w)
Supplement: Supplementary file 8 — Additional file: Table S3. List of identified cis-elements in the putative promoter region of GLX genes [file 12864_2023_9524_MOESM8_ESM.xlsx]

## Sheet: Sheet1
Table S3. List of identified cis-elements in the putative promoter region of GLX genes.
	core elements		phytohormone responsive elements																				light-related elements																							stress-responsive elements
			ABA				ethylene	GA				MeJA				SA				IAA
	CAAT-box	TATA-box	ABRE	ABRE2	ABRE3a	ABRE4	ERE	GARE-motif	TATC-box	Pc-CMA2c	P-box	TGACG-motif	chs-CMA1a	MYC	CGTCA-motif	TCA-element	as-1	sbp-CMA1c	SARE	TGA-element	AuxRR-core	TGA-box	G-box	Box 4	GT1-motif	GATA-motif	Sp1	I-box	3-AF1 binding site	TCT-motif	Gap-box	4cl-CMA2b	AAAC-motif	ACE	AE-box	AT1-motif	ATC-motif	Box II	CAG-motif	chs-CMA2a	chs-Unit 1 m1	GA-motif	LAMP-element	MRE	TCCC-motif	F-box	MBS	ARE	STRE
Ananas comosus	705	1137	76	2	17	17	58	25	2	0	11	35	3	72	35	9	35	0	0	8	0	4	75	55	30	0	11	10	1	14	1	0	1	5	15	2	4	2	0	2	0	7	5	6	23	2	23	54	63
Aquilegia coerulea	963	993	61	0	17	17	18	3	11	0	9	25	2	120	25	12	25	0	0	12	7	0	71	49	36	12	10	9	1	31	3	0	3	4	11	2	5	1	0	3	0	4	5	9	11	2	24	41	33
Arabidopsis thaliana	1006	1182	101	0	12	12	23	12	5	1	12	56	4	123	56	15	56	0	1	26	7	2	107	45	51	22	2	13	4	27	1	0	1	3	22	2	1	0	1	6	1	8	5	6	4	1	18	69	25
Azolla filiculoides	923	1018	56	0	10	10	7	9	4	1	10	34	3	153	34	14	34	0	0	9	1	1	65	22	30	9	6	7	1	21	1	0	0	2	6	0	4	1	0	5	0	4	3	18	7	2	7	45	65
Brachypodium distachyon	287	183	29	1	4	4	8	1	2	0	1	24	0	444	24	3	24	0	0	7	2	1	34	12	16	5	8	5	0	11	0	0	0	1	6	0	3	2	1	1	1	0	0	1	9	1	16	15	24
Chara braunii	495	178	70	1	11	11	2	6	7	1	14	58	0	68	58	13	58	0	0	12	3	0	75	4	13	14	21	4	0	31	0	0	0	0	3	0	0	0	1	1	0	0	0	3	10	1	29	26	120
Eucalyptus grandis	1456	1006	149	2	30	30	36	7	9	0	14	116	9	172	116	25	116	0	2	24	3	1	176	75	46	20	22	13	2	37	9	0	3	8	16	4	3	4	1	3	0	4	3	19	18	2	25	56	98
Gnetum montanum	1144	1030	75	3	9	9	23	6	3	0	9	41	5	125	41	6	41	1	1	9	4	1	89	34	30	23	1	20	1	30	0	0	0	3	16	1	3	8	1	6	1	4	6	11	10	2	20	61	30
Klebsormidium nitens	1000	191	135	3	18	18	1	16	3	3	16	123	2	147	123	15	123	1	0	25	9	0	132	10	17	11	40	13	1	36	0	0	0	5	7	0	3	2	1	3	0	0	4	6	13	1	46	51	139
Mesotaenium endlicherianum	0	0	0	0	0	0	0	0	0	0	0	0	0	1	2	0	0	0	0	0	0	0	0	0	0	0	1	0	0	0	0	0	0	0	0	0	1	0	0	0	0	0	0	0	0	0	0	0	0
Nymphaea colorata	773	1018	49	0	14	14	28	5	4	0	5	41	4	87	41	13	41	0	0	10	8	0	60	23	18	7	9	11	2	13	1	0	1	5	9	2	0	0	1	2	0	2	3	4	10	1	20	53	54
Ostreococcus lucimarinus	137	24	100	0	12	12	0	5	1	0	2	0	0	7	99	2	99	0	0	132	1	0	106	2	1	3	33	7	0	5	0	0	0	7	2	0	0	0	0	1	0	0	0	2	6	0	14	11	22
Physcoummitri patens	455	577	27	0	7	7	16	0	1	1	6	27	1	62	27	8	27	0	0	10	2	2	36	15	1	8	5	5	2	16	2	0	0	0	8	0	1	2	0	1	0	4	2	3	2	2	16	19	53
Populus trichocarpa	1254	1903	97	0	17	17	83	18	4	0	14	55	8	118	55	14	55	0	0	13	2	0	106	136	54	25	1	7	2	35	1	0	1	5	14	14	3	3	0	4	1	11	5	13	4	1	24	90	44
Selaginella moellendorffii	715	433	106	3	16	16	9	4	6	1	13	84	2	77	84	10	84	0	0	12	5	1	119	17	15	15	18	7	1	23	1	0	1	3	10	0	2	4	0	2	0	0	1	4	10	0	12	49	65
Setaria italica	810	594	122	1	21	21	9	0	3	2	13	59	1	115	59	11	59	0	0	17	3	0	1311	25	14	27	38	14	0	15	0	0	0	11	7	0	1	0	0	1	0	4	6	11	8	1	26	36	101
Sorghum bicolor	753	849	98	2	9	9	15	7	4	0	10	86	2	108	86	16	86	0	0	19	2	0	98	28	25	13	23	15	2	17	3	0	2	5	8	4	2	3	0	3	0	7	1	4	9	1	28	50	27
Theobroma cacao	1256	1686	85	0	12	12	59	11	3	1	15	24	14	159	24	14	24	0	0	13	5	0	94	96	32	18	6	12	10	44	1	0	0	3	14	6	14	2	1	4	0	6	11	14	8	3	28	87	72
Volvox carteri	308	125	99	0	15	15	2	5	3	0	5	72	0	66	72	9	72	0	0	12	9	0	103	4	4	9	17	2	0	10	0	0	0	2	1	0	1	1	1	0	0	1	3	1	10	0	18	17	88
Zostera marina	317	232	14	0	3	3	10	5	3	0	1	18	0	33	19	3	19	0	0	5	2	0	14	15	7	9	1	2	2	10	1	0	0	0	4	0	0	1	1	1	0	0	0	4	1	0	7	14	16
Gossypium hirsutum	3075	4270	171	1	36	36	191	10	14	0	28	98	24	287	98	38	98	0	2	34	11	5	176	234	137	56	9	37	2	75	16	2	0	11	34	16	10	13	2	8	1	14	16	25	26	7	57	142	139
Gossypium arboreum	1476	2277	87	1	19	19	85	3	6	0	14	48	12	130	48	17	48	0	1	13	5	2	94	128	60	22	4	16	1	45	5	1	2	8	17	11	7	5	1	4	1	8	5	11	14	3	24	77	70
Gossypium raimondii	1491	2035	79	0	12	12	98	5	5	0	13	38	12	147	38	24	38	0	0	18	5	4	77	112	53	32	3	25	1	29	7	0	1	4	16	7	6	5	0	4	1	6	8	14	11	4	32	60	66
Gossypium barbadense	2879	3901	157	0	33	33	199	7	9	0	23	92	21	272	92	41	92	0	0	26	7	5	166	234	110	56	8	38	3	69	13	2	3	11	32	17	11	12	1	9	0	14	16	27	22	6	51	133	133
[truncated: 17 more columns]
