# Supplementary material for: Identification and molecular evolution of the GLX genes in 21 plant species: a focus on the Gossypium hirsutum
Source: BMC Genomics. 2023 Aug 22;24:474. doi: 10.1186/s12864-023-09524-w (PMC10464159; doi:10.1186/s12864-023-09524-w)
Supplement: Supplementary file 9 — Additional file: Table S4. Expression of GLX genes under abiotic stress in G.hirsutum [file 12864_2023_9524_MOESM9_ESM.xlsx]

## Sheet: hot（37℃）
Table S4. Expression of GLX genes under heat treatment in G.hirsutum（Remove less than 0.1）.
Geneid		hot_0h	hot_1h	hot_3h	hot_6h	hot_12h	hot_24h
GH_A03G0398	GH_GLX19	1.41447	36.9724	1.57617	2.24627	1.7926	1.37513
GH_A03G0399	GH_GLX16	4.0698	13.6618	4.67503	7.07443	8.72243	8.40367
GH_A03G2412	GH_GLX22	11.6733	3.8261	5.0289	3.8171	0.769767	0.110433
GH_A05G0255	GH_GLX10	1.0383	2.78887	2.25573	3.07047	4.07923	5.40517
GH_A06G0703	GH_GLX3	6.22903	4.31623	6.1882	11.4414	11.3152	11.046
GH_A06G0803	GH_GLX25	227.668	41.5353	272.967	96.2218	42.6552	33.7505
GH_A06G1016	GH_GLX4	19.7226	1.4597	8.42977	8.0898	14.0273	26.3078
GH_A06G1733	GH_GLX5	50.7806	19.0593	72.5474	88.2235	121.17	107.175
GH_A06G2339	GH_GLX7	6.19963	1.27903	2.5844	2.0383	1.15997	6.7523
GH_A08G2759	GH_GLX2	73.8859	42.678	58.7072	51.6711	55.0716	79.6472
GH_A10G0756	GH_GLX28	1.79913	87.0531	8.5142	4.9141	7.35907	3.01213
GH_A10G0977	GH_GLX29	53.9502	8.60483	33.7156	16.8845	2.35743	1.8155
GH_A13G2608	GH_GLX14	25.4742	22.2713	31.0269	37.6933	37.9974	39.2908
GH_D02G2575	GH_GLX26	1.00937	1.81003	2.38363	1.1485	1.0073	0.1232
GH_D03G1574	GH_GLX18	3.26327	1.6534	1.2447	4.4135	2.49123	2.33167
GH_D03G1575	GH_GLX17	2.35723	13.4684	0.728367	2.20363	1.20363	0.737767
GH_D03G1576	GH_GLX15	18.9763	581.242	25.7265	32.1836	40.863	16.9823
GH_D05G0260	GH_GLX11	0.522767	0.871233	1.4912	2.184	2.28737	3.36893
GH_D06G0683	GH_GLX9	1.35093	5.67057	3.2511	6.01157	14.6633	12.4048
GH_D06G0778	GH_GLX24	155.972	56.9042	176.574	55.0457	35.4487	37.4781
GH_D06G1031	GH_GLX8	16.9229	3.3159	8.46663	17.2948	22.3435	38.6837
GH_D06G1759	GH_GLX6	16.5798	9.99663	36.6383	47.1966	86.2077	100.262
GH_D06G2374	GH_GLX12	1.03397	0	0.452433	0.678033	0.0239667	0.2751
GH_D08G2754	GH_GLX1	90.7322	34.9468	75.926	60.661	61.2575	87.332
GH_D10G0820	GH_GLX20	4.97707	97.5982	24.869	30.0231	22.3263	13.0979
GH_D10G0979	GH_GLX27	3.9771	21.6497	16.6994	3.6782	2.55533	1.3327
GH_D13G2600	GH_GLX13	49.959	43.8654	64.7145	92.9322	101.839	88.57
GH_A01G0244	GH_GLX42	40.6298	41.5349	55.8349	35.5158	46.1987	43.2133
GH_A01G0395	GH_GLX56	14.4371	5.7436	22.9516	32.851	55.3266	29.1714
GH_A02G0122	GH_GLX46	5.90573	8.66567	6.3686	4.47893	2.65547	3.7732
GH_A02G1275	GH_GLX32	1.83423	0.645733	2.58957	1.51917	1.40313	0.348233
GH_A02G1959	GH_GLX39	4.77977	1.11237	2.598	2.77583	0.7993	0.540567
GH_A04G1720	GH_GLX52	0.197967	0.556733	0.9332	0.857233	2.0935	2.23873
GH_A05G0176	GH_GLX37	0.760133	4.8772	0.2297	0	0	0
GH_A07G0582	GH_GLX60	0.709933	14.9955	1.16447	13.8361	31.576	19.3076
GH_A09G2283	GH_GLX50	13.7332	9.38163	16.5828	10.9699	11.5327	18.8112
GH_A10G1518	GH_GLX49	15.95	39.723	30.5869	25.8955	33.2458	63.9048
GH_A12G0608	GH_GLX31	0.9404	0.202833	0.261367	0.923333	0	0
GH_A13G0185	GH_GLX55	11.0718	33.5807	29.312	37.2047	76.2255	30.9681
GH_A13G0358	GH_GLX45	5.83387	14.4447	7.42327	7.39767	8.06057	7.0048
GH_D01G0233	GH_GLX40	29.912	13.7542	25.0366	16.2498	15.0571	10.3928
GH_D01G0389	GH_GLX59	5.72117	2.88783	13.4238	20.2826	22.7856	28.0618
GH_D02G0128	GH_GLX47	4.16473	2.12617	4.71047	1.5956	0.235867	0.473767
GH_D03G1287	GH_GLX58	2.6181	4.3849	3.0529	7.28013	10.5915	12.1069
GH_D04G2069	GH_GLX54	0.418033	0.252833	0.438967	0.354733	0.367733	0.457733
GH_D05G0180	GH_GLX38	2.8661	43.2674	0.422733	0	0.0413333	0
GH_D07G0588	GH_GLX57	0.136233	15.5018	1.15567	11.4175	26.2564	15.8085
GH_D09G2219	GH_GLX51	23.9775	10.5025	23.4739	14.8551	14.0234	18.0372
GH_D10G1375	GH_GLX48	7.28783	14.499	10.2095	12.4318	16.879	26.5737
GH_D12G0628	GH_GLX33	6.1247	1.6676	1.98447	8.2949	1.20217	0.309933
GH_D13G0189	GH_GLX53	4.1595	15.5468	12.1763	47.8067	117.188	53.1207
GH_D13G0351	GH_GLX44	6.76637	15.8115	6.61413	8.66043	9.19957	8.35633
GH_A01G0523	GH_GLX73	8.3774	19.4006	17.6947	20.1146	28.4294	32.242
GH_A03G0658	GH_GLX61	5.29637	5.28037	6.8314	13.1322	22.045	25.5764
GH_A03G1703	GH_GLX67	14.4663	7.48727	13.7785	11.067	10.0094	13.0405
GH_A04G0432	GH_GLX75	11.1102	5.91463	15.8589	18.7579	15.4226	25.7547
GH_A05G4250	GH_GLX66	12.0061	12.9725	22.9096	25.7991	39.6176	58.3106
GH_A07G0816	GH_GLX71	40.8379	17.5076	64.169	57.7921	74.6332	67.5421
GH_A10G0596	GH_GLX62	5.8421	2.77197	6.49443	6.02403	7.6637	10.5035
GH_A10G2469	GH_GLX63	17.2667	11.0452	21.0973	4.86343	10.254	9.26403
GH_A11G1312	GH_GLX76	1.32887	0.668733	0.939267	0.0312667	0.0976667	0.1166
GH_A13G0402	GH_GLX79	4.2513	8.30997	6.08283	10.3429	13.7971	14.3858
GH_D01G0503	GH_GLX74	4.1462	6.05397	19.065	19.0193	36.5908	53.705
GH_D02G1860	GH_GLX64	16.1622	6.5923	15.9986	15.5803	15.4705	19.82
GH_D04G0124	GH_GLX65	13.5715	14.14	24.8551	22.8178	35.4555	42.677
GH_D05G3628	GH_GLX72	7.64753	3.0823	8.58997	11.5227	13.0028	19.5966
GH_D07G0818	GH_GLX70	20.1382	7.36633	42.7985	43.4242	56.5262	76.2517
GH_D10G0631	GH_GLX68	14.3445	1.22913	8.79987	8.0293	8.40623	12.609
GH_D10G2580	GH_GLX69	4.0766	2.19087	5.94227	1.9698	3.02223	4.24787
GH_D13G0399	GH_GLX78	3.20873	6.20717	3.28143	6.64317	10.9587	9.81763

## Sheet: cold（4℃）
Expression of GLX genes under heat treatment in G.hirsutum（Remove less than 0.1）.
Geneid		cold_0h	cold_1h	cold_3h	cold_6h	cold_12h	cold_24h
GH_A03G0398	GH_GLX19	1.41447	1.65287	1.25267	2.37493	4.4464	6.9911
GH_A03G0399	GH_GLX16	4.0698	3.81923	3.0881	2.58823	5.12243	8.80503
GH_A03G2412	GH_GLX22	11.6733	7.1455	12.4778	16.6654	5.0958	6.32137
GH_A05G0255	GH_GLX10	1.0383	1.7026	1.12663	1.2834	0.598533	0.397333
GH_A06G0703	GH_GLX3	6.22903	7.10523	5.16473	8.99343	6.6549	5.52037
GH_A06G0803	GH_GLX25	227.668	238.184	353.007	263.271	244.302	183.173
GH_A06G1016	GH_GLX4	19.7226	14.8169	8.15007	12.3904	5.80553	7.3891
GH_A06G1733	GH_GLX5	50.7806	36.0042	47.0917	53.8813	43.2873	27.1558
GH_A06G2339	GH_GLX7	6.19963	7.50747	4.6729	5.34713	4.4594	2.1103
GH_A08G2759	GH_GLX2	73.8859	93.3972	94.1929	97.6714	100.09	66.9854
GH_A10G0756	GH_GLX28	1.79913	2.83697	16.4464	11.4397	6.71603	6.9713
GH_A10G0977	GH_GLX29	53.9502	29.3461	46.8085	38.0357	26.7634	23.3846
GH_A13G2608	GH_GLX14	25.4742	32.9568	31.0084	33.891	32.279	24.5152
GH_D02G2575	GH_GLX26	1.00937	2.73527	1.4564	1.25863	1.2212	1.3912
GH_D03G1574	GH_GLX18	3.26327	1.52177	0.937067	2.79723	1.03917	0.648933
GH_D03G1575	GH_GLX17	2.35723	1.46577	0.8514	1.43797	1.95893	3.2546
GH_D03G1576	GH_GLX15	18.9763	13.3781	26.2213	17.0124	43.2185	127.039
GH_D05G0260	GH_GLX11	0.522767	1.31707	0.737533	0.872233	0.3343	0.629367
GH_D06G0683	GH_GLX9	1.35093	3.80673	3.5076	5.5806	3.47743	5.8582
GH_D06G0778	GH_GLX24	155.972	198.925	272.675	193.409	207.139	187.928
GH_D06G1031	GH_GLX8	16.9229	17.8335	10.1145	18.4016	8.92657	9.22313
GH_D06G1759	GH_GLX6	16.5798	28.049	31.4722	31.9628	31.6245	14.8236
GH_D06G2374	GH_GLX12	1.03397	1.10987	0.434567	1.46117	0.5537	0
GH_D08G2754	GH_GLX1	90.7322	89.3574	92.5824	96.0867	83.2282	60.4993
GH_D10G0820	GH_GLX20	4.97707	4.62963	28.1987	28.5859	23.7116	16.8718
GH_D10G0979	GH_GLX27	3.9771	10.3768	17.1202	27.3905	27.4226	33.0844
GH_D13G2600	GH_GLX13	49.959	61.8473	51.1944	60.8794	64.4743	56.1232
GH_A01G0244	GH_GLX42	40.6298	27.2482	57.7044	46.8107	43.0405	40.0971
GH_A01G0395	GH_GLX56	14.4371	4.10757	9.70683	10.4173	6.4222	6.76467
GH_A02G0122	GH_GLX46	5.90573	5.55417	7.63227	8.1034	7.54387	8.7583
GH_A02G1275	GH_GLX32	1.83423	0.397033	1.20877	0.34	1.00997	1.23193
GH_A02G1959	GH_GLX39	4.77977	7.11897	8.2683	10.0276	8.95423	3.0029
GH_A04G1720	GH_GLX52	0.197967	0.410467	0.359733	0.509	0.516333	0.4833
GH_A07G0582	GH_GLX60	0.709933	0.508667	0.416667	2.83517	13.4385	15.6991
GH_A09G2283	GH_GLX50	13.7332	24.5853	28.0301	24.9061	23.9468	15.4479
GH_A10G1518	GH_GLX49	15.95	13.6456	28.2547	24.9116	32.8724	38.33
GH_A12G0608	GH_GLX31	0.9404	1.25857	1.3826	1.25737	0.497	0.466
GH_A13G0185	GH_GLX55	11.0718	4.9823	9.6927	7.99763	15.7519	23.185
GH_A13G0358	GH_GLX45	5.83387	4.91727	6.44483	7.60517	9.93297	9.96767
GH_D01G0233	GH_GLX40	29.912	5.8304	16.8552	11.8708	9.94887	10.5928
GH_D01G0389	GH_GLX59	5.72117	3.52473	5.86813	8.2649	5.72263	2.5591
GH_D02G0128	GH_GLX47	4.16473	0.961667	2.86673	1.46843	1.3756	2.72963
GH_D03G1287	GH_GLX58	2.6181	2.0549	1.13057	2.2842	4.708	4.02163
GH_D04G2069	GH_GLX54	0.418033	0.108933	0.2408	0.101233	0.203233	0.172633
GH_D05G0180	GH_GLX38	2.8661	0.0861333	0.449733	0	0	6.7887
GH_D07G0588	GH_GLX57	0.136233	0.211567	0.1756	2.0699	11.4549	17.1622
GH_D09G2219	GH_GLX51	23.9775	23.8425	28.1137	27.462	25.1265	20.1181
GH_D10G1375	GH_GLX48	7.28783	4.25513	10.0889	9.04137	11.2029	10.9922
GH_D12G0628	GH_GLX33	6.1247	8.7458	7.47293	7.79163	6.07677	4.80363
GH_D13G0189	GH_GLX53	4.1595	2.8339	5.49597	3.7155	13.8525	15.9776
GH_D13G0351	GH_GLX44	6.76637	7.15947	7.79437	9.7409	10.8318	9.20937
GH_A01G0523	GH_GLX73	8.3774	11.8345	12.5739	15.3156	13.6724	15.5351
GH_A03G0658	GH_GLX61	5.29637	4.79313	4.1579	6.88653	7.32347	4.46953
GH_A03G1703	GH_GLX67	14.4663	14.8814	13.1049	13.2388	11.3576	8.54517
GH_A04G0432	GH_GLX75	11.1102	8.2977	6.53753	10.9849	7.0264	4.7689
GH_A05G4250	GH_GLX66	12.0061	21.7528	23.525	20.3203	19.9894	14.7311
GH_A07G0816	GH_GLX71	40.8379	47.3891	47.715	44.0588	44.3868	29.0084
GH_A10G0596	GH_GLX62	5.8421	5.53107	4.46757	6.3441	3.05077	2.47013
GH_A10G2469	GH_GLX63	17.2667	1.6694	11.2206	8.53337	5.04813	9.7043
GH_A11G1312	GH_GLX76	1.32887	0.167433	0.644467	1.0198	0.329033	0.376567
GH_A13G0402	GH_GLX79	4.2513	3.8952	4.75983	8.70173	6.70073	4.46147
GH_D01G0503	GH_GLX74	4.1462	5.43537	5.97497	5.69663	4.2882	5.0663
GH_D02G1860	GH_GLX64	16.1622	14.3948	13.0933	14.2772	12.8106	8.42883
GH_D04G0124	GH_GLX65	13.5715	15.4451	23.0166	21.4218	17.1559	13.6503
GH_D05G3628	GH_GLX72	7.64753	8.55427	4.73467	5.83403	3.8618	3.95717
GH_D07G0818	GH_GLX70	20.1382	24.794	28.9506	26.1218	26.1548	14.6108
GH_D10G0631	GH_GLX68	14.3445	10.5514	6.55873	9.03543	3.13503	1.94937
GH_D10G2580	GH_GLX69	4.0766	1.0084	3.87543	4.0937	1.9377	2.31473
GH_D13G0399	GH_GLX78	3.20873	2.56223	2.5291	6.57373	4.0384	4.36277

## Sheet: NaCl
Expression of GLX genes under NaCl treatment in G.hirsutum（Remove less than 0.1）.
Geneid		NaCl_0h	NaCl_1h	NaCl_3h	NaCl_6h	NaCl_12h	NaCl_24h
GH_A03G0398	GH_GLX19	1.41447	0.310733	1.51847	1.24297	3.3268	0.665667
GH_A03G0399	GH_GLX16	4.0698	7.06903	7.2311	4.53513	17.1054	2.45023
GH_A03G2412	GH_GLX22	11.6733	7.73773	4.1436	8.03267	1.4619	2.6395
GH_A05G0255	GH_GLX10	1.0383	1.2429	1.29953	2.01407	2.4452	0.8031
GH_A06G0703	GH_GLX3	6.22903	7.91247	6.0076	7.7724	10.5404	6.95347
GH_A06G0803	GH_GLX25	227.668	152.724	229.863	164.949	14.3214	325.5
GH_A06G1016	GH_GLX4	19.7226	6.5435	6.5132	8.9057	28.3319	13.6106
GH_A06G1733	GH_GLX5	50.7806	29.1513	78.2318	106.298	78.2027	40.9452
GH_A06G2339	GH_GLX7	6.19963	0.206533	5.82583	8.21077	12.8432	3.2183
GH_A08G2759	GH_GLX2	73.8859	25.7715	72.5099	130.058	107.236	84.2073
GH_A10G0756	GH_GLX28	1.79913	68.5933	2.3902	4.0952	4.1555	1.5734
GH_A10G0977	GH_GLX29	53.9502	4.257	8.16223	18.8214	17.037	5
GH_A13G2608	GH_GLX14	25.4742	30.2198	30.2653	31.316	23.6719	22.9552
GH_D02G2575	GH_GLX26	1.00937	4.15897	0.441267	0.7077	0.79045	1.5497
GH_D03G1574	GH_GLX18	3.26327	1.1314	2.55517	0.8666	5.69095	1.45143
GH_D03G1575	GH_GLX17	2.35723	0.0756667	3.1581	1.58077	1.6828	0.5439
GH_D03G1576	GH_GLX15	18.9763	4.2777	35.2918	21.3988	38.8521	14.4302
GH_D05G0260	GH_GLX11	0.522767	2.44397	1.2442	0.892367	0.8695	0.6091
GH_D06G0683	GH_GLX9	1.35093	3.00247	4.283	8.5387	9.74195	2.62713
GH_D06G0778	GH_GLX24	155.972	47.7805	181.581	177.863	18.6724	240.8
GH_D06G1031	GH_GLX8	16.9229	14.2258	5.23837	10.1761	24.9946	10.0374
GH_D06G1759	GH_GLX6	16.5798	16.6612	26.987	52.3552	55.6324	23.3246
GH_D06G2374	GH_GLX12	1.03397	0.172867	0.248467	0.9702	2.1409	0.459333
GH_D08G2754	GH_GLX1	90.7322	43.0468	82.901	100.993	98.3707	87.5492
GH_D10G0820	GH_GLX20	4.97707	197.571	7.68993	5.62193	8.61785	3.5745
GH_D10G0979	GH_GLX27	3.9771	0.654767	3.5733	13.0712	5.13915	2.76007
GH_D13G2600	GH_GLX13	49.959	72.0114	59.9571	63.3096	49.6028	53.1736
GH_A01G0244	GH_GLX42	40.6298	37.3129	47.441	45.4597	31.3995	30.6836
GH_A01G0395	GH_GLX56	14.4371	41.3756	21.3263	18.8434	20.7011	9.9514
GH_A02G0122	GH_GLX46	5.90573	2.12527	6.06597	6.76787	7.12735	3.38603
GH_A02G1275	GH_GLX32	1.83423	0.197867	2.21567	1.81277	1.8327	1.22783
GH_A02G1959	GH_GLX39	4.77977	1.11997	0.835433	7.5525	2.27555	1.26647
GH_A04G1720	GH_GLX52	0.197967	0.6582	0.561533	1.3785	3.0843	0.473967
GH_A07G0582	GH_GLX60	0.709933	0.9156	9.12443	17.4954	22.1357	0.8165
GH_A09G2283	GH_GLX50	13.7332	8.06127	16.1181	19.3743	18.9221	21.2605
GH_A10G1518	GH_GLX49	15.95	33.873	25.4885	24.4225	47.795	14.9202
GH_A12G0608	GH_GLX31	0.9404	0.272	0.2034	1.43947	0.09885	0.1917
GH_A13G0185	GH_GLX55	11.0718	14.9404	41.1035	31.8499	16.1525	13.7345
GH_A13G0358	GH_GLX45	5.83387	7.3174	7.87553	7.63663	9.2871	4.72813
GH_D01G0233	GH_GLX40	29.912	37.8052	25.9641	10.0199	11.487	12.3582
GH_D01G0389	GH_GLX59	5.72117	46.4824	8.11137	10.969	11.0284	5.38893
GH_D02G0128	GH_GLX47	4.16473	0.3409	1.8203	1.3432	3.62675	0.754467
GH_D03G1287	GH_GLX58	2.6181	5.30643	5.12107	5.73793	9.62865	3.2733
GH_D04G2069	GH_GLX54	0.418033	0.535133	0.325267	0.644567	1.94525	0.173533
GH_D05G0180	GH_GLX38	2.8661	0.278567	0.132433	0.0634	1.52105	0
GH_D07G0588	GH_GLX57	0.136233	0.802833	6.49337	12.044	12.3759	0.3704
GH_D09G2219	GH_GLX51	23.9775	10.2099	20.286	22.8615	16.0491	28.0079
GH_D10G1375	GH_GLX48	7.28783	7.46017	14.8718	13.7345	19.3281	5.18493
GH_D12G0628	GH_GLX33	6.1247	2.5378	1.40623	11.2974	5.09435	1.94723
GH_D13G0189	GH_GLX53	4.1595	7.3331	33.903	34.8616	49.0117	10.3347
GH_D13G0351	GH_GLX44	6.76637	7.05373	8.9685	8.96233	9.5392	5.4207
GH_A01G0523	GH_GLX73	8.3774	22.1165	12.6249	12.4453	16.854	7.58037
GH_A03G0658	GH_GLX61	5.29637	10.9797	7.1882	9.52437	19.8468	5.0417
GH_A03G1703	GH_GLX67	14.4663	13.5694	15.3795	15.5	19.1203	11.5258
GH_A04G0432	GH_GLX75	11.1102	28.6153	6.52513	10.4215	15.9126	7.21313
GH_A05G4250	GH_GLX66	12.0061	24.4329	18.0033	29.3495	34.88	15.9522
GH_A07G0816	GH_GLX71	40.8379	66.11	49.6042	52.5966	31.5143	52.3284
GH_A10G0596	GH_GLX62	5.8421	6.39693	4.52267	6.0971	8.791	2.44773
GH_A10G2469	GH_GLX63	17.2667	12.9587	18.4416	16.3391	16.1864	3.9762
GH_A11G1312	GH_GLX76	1.32887	0.754167	0.6198	0.695733	0.67495	0.171333
GH_A13G0402	GH_GLX79	4.2513	12.4989	6.0426	6.42347	11.4775	2.1421
GH_D01G0503	GH_GLX74	4.1462	29.495	9.11293	11.465	15.217	6.56537
GH_D02G1860	GH_GLX64	16.1622	16.8261	16.6358	16.0522	21.7957	13.3661
GH_D04G0124	GH_GLX65	13.5715	16.6061	21.7352	26.1815	30.8125	14.3953
GH_D05G3628	GH_GLX72	7.64753	11.6342	6.41413	7.55673	11.4726	5.34353
GH_D07G0818	GH_GLX70	20.1382	43.4384	31.6188	32.4195	33.8536	29.1159
GH_D10G0631	GH_GLX68	14.3445	13.0478	5.08067	7.4288	12.1515	8.99917
GH_D10G2580	GH_GLX69	4.0766	4.3539	3.7798	2.9466	5.1367	1.9338
GH_D13G0399	GH_GLX78	3.20873	9.0344	3.10713	4.43173	8.33	1.21863

## Sheet: PEG
Expression of GLX genes under PEG treatment in G.hirsutum（Remove less than 0.1）.
Geneid		PEG_0h	PEG_1h	PEG_3h	PEG_6h	PEG_12h	PEG_24h
GH_A03G0398	GH_GLX19	1.41447	1.15627	1.30653	0.8083	3.4908	1.05937
GH_A03G0399	GH_GLX16	4.0698	8.8883	13.7171	5.70087	8.66863	4.0672
GH_A03G2412	GH_GLX22	11.6733	3.15383	2.44267	5.00317	4.83353	8.81753
GH_A05G0255	GH_GLX10	1.0383	1.06653	1.67883	1.80473	2.6623	0.979433
GH_A06G0703	GH_GLX3	6.22903	7.1591	6.7072	7.43227	9.20003	6.4525
GH_A06G0803	GH_GLX25	227.668	332.539	252.693	148.36	14.4516	336.442
GH_A06G1016	GH_GLX4	19.7226	9.9716	5.55267	7.99283	32.4032	12.8066
GH_A06G1733	GH_GLX5	50.7806	60.3141	74.2571	86.6369	109.447	58.4288
GH_A06G2339	GH_GLX7	6.19963	2.1378	2.66773	2.65073	23.731	5.07363
GH_A08G2759	GH_GLX2	73.8859	79.4456	75.2433	71.8224	98.5126	96.2301
GH_A10G0756	GH_GLX28	1.79913	1.8944	1.95203	2.34693	1.96547	1.6974
GH_A10G0977	GH_GLX29	53.9502	18.8175	10.4206	12.4168	18.8016	26.3409
GH_A13G2608	GH_GLX14	25.4742	21.8484	18.2835	24.9753	25.5598	23.7099
GH_D02G2575	GH_GLX26	1.00937	2.49147	1.0139	0.4069	0.478167	1.30487
GH_D03G1574	GH_GLX18	3.26327	1.69373	3.49967	2.13423	2.8748	2.68663
GH_D03G1575	GH_GLX17	2.35723	0.594033	1.18847	0.762533	2.04873	0.555067
GH_D03G1576	GH_GLX15	18.9763	37.3981	33.935	25.4587	32.0648	15.4944
GH_D05G0260	GH_GLX11	0.522767	0.7799	0.881833	0.9134	1.22967	0.548133
GH_D06G0683	GH_GLX9	1.35093	2.5358	3.74933	7.6037	7.30997	2.12077
GH_D06G0778	GH_GLX24	155.972	267.489	211.797	135.672	16.1417	243.56
GH_D06G1031	GH_GLX8	16.9229	7.6838	6.3774	6.42427	28.7678	13.1767
GH_D06G1759	GH_GLX6	16.5798	26.8304	37.7106	35.84	77.6789	34.2397
GH_D06G2374	GH_GLX12	1.03397	0.3002	0.0960667	0	3.3033	0.740667
GH_D08G2754	GH_GLX1	90.7322	88.7684	77.6524	75.175	100.555	110.557
GH_D10G0820	GH_GLX20	4.97707	3.9774	3.93317	7.40907	4.5698	4.50827
GH_D10G0979	GH_GLX27	3.9771	3.45107	4.3204	3.10977	12.3866	8.60237
GH_D13G2600	GH_GLX13	49.959	53.1188	57.9446	52.2336	37.3893	47.3214
GH_A01G0244	GH_GLX42	40.6298	39.8424	37.0054	36.664	38.6808	43.5561
GH_A01G0395	GH_GLX56	14.4371	15.5654	15.575	22.8342	22.131	11.4874
GH_A02G0122	GH_GLX46	5.90573	4.83797	5.23857	4.8227	8.04527	5.57577
GH_A02G1275	GH_GLX32	1.83423	2.29617	1.54057	2.32313	2.7337	1.0256
GH_A02G1959	GH_GLX39	4.77977	1.4566	0.6833	0.560433	8.70663	6.22127
GH_A04G1720	GH_GLX52	0.197967	0.379667	0.669333	1.2229	2.74197	0.196533
GH_A07G0582	GH_GLX60	0.709933	1.20683	6.09933	21.1233	17.9645	0.364467
GH_A09G2283	GH_GLX50	13.7332	20.1429	18.4672	12.9713	13.7295	21.3699
GH_A10G1518	GH_GLX49	15.95	20.9223	23.3501	21.6595	31.5989	17.4388
GH_A12G0608	GH_GLX31	0.9404	0.326833	0.0955333	0.119533	0.9742	1.23857
GH_A13G0185	GH_GLX55	11.0718	19.5256	30.1155	38.2953	25.4367	11.2749
GH_A13G0358	GH_GLX45	5.83387	6.3597	6.92683	8.95093	7.23897	3.7873
GH_D01G0233	GH_GLX40	29.912	19.6772	14.4126	19.3452	14.3325	17.9293
GH_D01G0389	GH_GLX59	5.72117	5.84233	5.5572	8.31653	12.957	7.394
GH_D02G0128	GH_GLX47	4.16473	2.09857	1.48857	1.9818	3.57553	2.10903
GH_D03G1287	GH_GLX58	2.6181	2.64997	5.8116	7.12523	8.68423	1.75573
GH_D04G2069	GH_GLX54	0.418033	0.243033	0.388033	0.667633	1.31817	0.176933
GH_D05G0180	GH_GLX38	2.8661	0.0363	0.0320333	0.1959	3.2093	0.0954
GH_D07G0588	GH_GLX57	0.136233	0.5388	3.94313	14.0713	9.88523	0.1457
GH_D09G2219	GH_GLX51	23.9775	25.771	22.8368	16.9738	15.4931	25.5465
GH_D10G1375	GH_GLX48	7.28783	5.9238	10.5302	10.5723	17.7834	7.86667
GH_D12G0628	GH_GLX33	6.1247	1.40043	0.758967	0.721933	8.8164	6.11693
GH_D13G0189	GH_GLX53	4.1595	16.1681	33.1381	51.5562	37.2048	5.26607
GH_D13G0351	GH_GLX44	6.76637	8.09863	8.19787	10.309	8.64327	4.63093
GH_A01G0523	GH_GLX73	8.3774	12.5002	14.5308	15.5921	18.5976	8.78367
GH_A03G0658	GH_GLX61	5.29637	4.9435	7.6454	10.265	14.9477	3.6256
GH_A03G1703	GH_GLX67	14.4663	13.1929	13.7588	13.4717	16.7866	13.4587
GH_A04G0432	GH_GLX75	11.1102	7.0167	6.46137	8.0764	15.0812	8.32167
GH_A05G4250	GH_GLX66	12.0061	19.656	19.8413	18.1176	30.6446	23.6352
GH_A07G0816	GH_GLX71	40.8379	52.8616	49.8113	51.2106	29.462	52.4408
GH_A10G0596	GH_GLX62	5.8421	4.05283	3.89423	4.50203	12.2871	6.30233
GH_A10G2469	GH_GLX63	17.2667	11.668	8.90723	17.0338	30.9485	6.69917
GH_A11G1312	GH_GLX76	1.32887	0.262567	0.161633	0.491	1.482	0.643167
GH_A13G0402	GH_GLX79	4.2513	3.6914	4.37177	7.0616	9.8644	2.96493
GH_D01G0503	GH_GLX74	4.1462	7.96603	10.6395	11.4973	16.1209	7.06283
GH_D02G1860	GH_GLX64	16.1622	15.2749	17.4719	16.782	19.8891	15.3166
GH_D04G0124	GH_GLX65	13.5715	17.5072	23.5035	21.026	28.181	19.2923
GH_D05G3628	GH_GLX72	7.64753	5.5439	5.10133	6.98567	10.6477	5.86567
GH_D07G0818	GH_GLX70	20.1382	32.1768	31.5484	30.8878	29.2984	31.1262
GH_D10G0631	GH_GLX68	14.3445	7.7664	7.1755	6.53303	13.8321	12.6904
GH_D10G2580	GH_GLX69	4.0766	3.47463	1.90867	2.78607	4.1936	2.35983
GH_D13G0399	GH_GLX78	3.20873	2.76073	3.37697	4.47047	7.4592	2.23147
