# Supplementary material for: Identification and molecular evolution of the GLX genes in 21 plant species: a focus on the Gossypium hirsutum
Source: BMC Genomics. 2023 Aug 22;24:474. doi: 10.1186/s12864-023-09524-w (PMC10464159; doi:10.1186/s12864-023-09524-w)
Supplement: Supplementary file 10 — Additional file: Table S5. Tissue-specific expression of seven differentially expressed genes [file 12864_2023_9524_MOESM10_ESM.xlsx]

## Sheet: Sheet1
Table S5. Tissue-specific expression of seven differentially expressed genes.
Geneid		anther	epicalyx	leaf	petal	pistil	root	sepal	stem	torus
GH_A03G0398	GH_GLX19	1.0556	2.49693	10.1943	0.840833	0.17595	60.4121	2.87347	9.3417	1.97955
GH_A10G0756	GH_GLX28	2032.35	6.23267	1.56427	316.43	358.083	42.6351	58.4262	8.72875	58.7544
GH_D03G1576	GH_GLX15	1.60183	19.1815	61.2827	2.82067	0.2778	51.7982	5.21993	19.1915	2.5802
GH_D10G0820	GH_GLX20	1560.69	9.0967	2.6529	332.165	426.795	205.468	48.8667	18.7143	128.955
GH_D05G0180	GH_GLX38	48.5558	1.83687	0.108333	1.7491	12.0488	10.4446	1.47523	0.94185	1.10935
GH_A06G0803	GH_GLX25	9.66167	22.1366	62.6388	3.89093	2.01255	3.95217	12.4596	18.0576	7.41125
GH_D06G0778	GH_GLX24	5.72783	23.5372	38.1858	4.9365	4.9092	1.5386	13.2592	5.41825	8.13275
