# Supplementary material for: Identification and molecular evolution of the GLX genes in 21 plant species: a focus on the Gossypium hirsutum
Source: BMC Genomics. 2023 Aug 22;24:474. doi: 10.1186/s12864-023-09524-w (PMC10464159; doi:10.1186/s12864-023-09524-w)
Supplement: Supplementary file 11 — Additional file: Table S6. List of primers used in qRT-PCR experiments [file 12864_2023_9524_MOESM11_ESM.xls]

## Sheet: Sheet1
Table S6. List of primers used in qRT-PCR experiments.
Primer name	Sequences (5'-3')
Q-GLX15-PF	ATCGGCCTTACCGTGGATG
Q-GLX15-PR	TCCTTGATGAATGCAAAACCG
Q-GLX19-F	TTGGCATTACCGTGGATGAC
Q-GLX19-R	CTTGATGAATGCAAAACCATC
Q-GLX20-F	GATCCAGAGAGTTTGCCCAAG
Q-GLX20-R	TGCCCGTACGTGTTCCAG
Q-GLX24-F	ACAAGTTGAATCGTTCAAGTG
Q-GLX24-R	TCAATTGAACCCGCAGCTTT
Q-GLX25-F	TCAGTCCCTCTGCAGCAATTT
Q-GLX25-R	AACTGAACCCGCAGCTTTG
Q-GLX28-F	CTGGAATACGTCCGGGCA
Q-GLX28-R	GTGGGACGACAGGTAGGTTAT
Q-GLX38-F	CCCATTGCCGGTCGATTCTA
Q-GLX38-R	AATTTCTCCAAAGAACATGCTCAA
UBQ7-F	CGAGTCTTCGGACACCATTG
UBQ7-R	TACTCAATCCCCACCAGCCT
